# Supplementary material for: AfSwi6 Regulates the Stress Response, Chlamydospore Production, and Pathogenicity in the Nematode-Trapping Fungus Arthrobotrys flagrans
Source: Microorganisms. 2024 Aug 26;12(9):1765. doi: 10.3390/microorganisms12091765 (PMC11433780; doi:10.3390/microorganisms12091765)
Supplement: Supplementary file 1 [file microorganisms-12-01765-s001.zip]

Archive with 1 entries (1 files):
- microorganisms-3179121-supplementary.pdf
